# Supplementary material for: The Long-Term Impact of Polysaccharide-Coated Iron Oxide Nanoparticles on Inflammatory-Stressed Mice
Source: J Xenobiot. 2024 Nov 7;14(4):1711–28. doi: 10.3390/jox14040091 (PMC11587046; doi:10.3390/jox14040091)
Supplement: Supplementary file 1 [file jox-14-00091-s001.zip]

Archive with 1 entries (1 files):
- jox-3170671-supplementary.pdf
